# Supplementary material for: Characterization of Japanese Plum (Prunus salicina) PsMYB10 Alleles Reveals Structural Variation and Polymorphisms Correlating With Fruit Skin Color
Source: Front Plant Sci. 2021 Jun 8;12:655267. doi: 10.3389/fpls.2021.655267 (PMC8217863; doi:10.3389/fpls.2021.655267)
Supplement: Supplementary file 1 [file Data_Sheet_1.zip]

Archive with 16 entries (16 files):
- Supplementary Data/SD1. Advanced Breeding Line collection (ABL).xlsx
- Supplementary Data/SD2. Commercial cultivars.xlsx
- Supplementary Data/SD3. Nucleotide diversity and percent identity matrix.xlsx
- Supplementary Data/SD4. PsMYB10 sequences.docx
- Supplementary Figures/SF1. (A) Fruits with mottled skin phenotype; (B) Detail of the skin speckles.tif
- Supplementary Figures/SF2. Primer positions on the PpMYB10.1 and PpMYB10.2 genes.tif
- Supplementary Figures/SF3. Genetic map of the Japanese plum MYB10 alleles.tif
- Supplementary Figures/SF4. Observed segregating Haplotypes in six F1 populations.tif
- Supplementary Figures/SF5. Phenotype distribution on the ABL.tif
- Supplementary Figures/SF6. Allele (A) and Haplotype (B) combinations.jpg
- Supplementary Tables/ST1. SSR markers used to construct LG3 genetic map of P1, P2 and P3 families.docx
- Supplementary Tables/ST2. Designed primers used in Japanese plum.docx
- Supplementary Tables/ST3. BLAST results for the cloned alleles.docx
- Supplementary Tables/ST4. Illumina alignments results.docx
- Supplementary Tables/ST5. Chi-square test of the MYB10 amplified alleles in the parental collection.docx
- Supplementary Tables/ST6. QTLs in Prunus.xlsx
