# Supplementary material for: Characterization of Japanese Plum (Prunus salicina) PsMYB10 Alleles Reveals Structural Variation and Polymorphisms Correlating With Fruit Skin Color
Source: Front Plant Sci. 2021 Jun 8;12:655267. doi: 10.3389/fpls.2021.655267 (PMC8217863; doi:10.3389/fpls.2021.655267)
Supplement: Supplementary file 1 [file Data_Sheet_1.zip › Supplementary Data/SD1. Advanced Breeding Line collection (ABL).xlsx]

## Sheet: ABL collection
Germplasm	MYB10F2/MYB10NR2 Allele size (bp)												Phenotypic data		Haplotype combination		MYB10F2/MYB10NR4
	350	356	443	454	462	466	470	473	477	492	495	other	Flesh	Skin			a467
C01	1	1	0	1	0	1	1	0	1	1	0		yellow	red	H1	H5	0
C02	0	0	1	0	1	1	1	0	0	1	0		yellow	green	H2	H4	1
C03	1	1	0	1	0	1	0	0	0	1	0		yellow	black	H1	H1	0
C04	1	1	0	1	0	1	1	0	0	1	0		yellow	purple	H1	H2	0
C05	1	1	0	1	1	1	0	1	0	1	1		yellow	purple	H1	H3	0
C06	0	1	0	0	1	1	0	1	0	0	1		yellow	red	H3	H3	0
C07	1	1	0	1	0	1	1	0	0	1	0		red	purple	H1	H2	0
C08	1	1	0	1	0	1	1	0	0	1	0		red	black	H1	H2	0
C09	1	1	0	1	0	1	1	0	1	1	0		yellow	purple	H1	H5	0
C10	1	1	0	1	0	1	1	0	0	1	0		white	black	H1	H2	1
C11	0	1	0	0	1	1	0	1	1	0	1		yellow	red	H3	H6	1
C12	0	0	1	0	1	1	1	0	0	0	0		yellow	yellow	H4	H4	0
C13	0	0	1	1	1	1	1	0	0	1	0	243	yellow	yellow	H4	Hi9	0
C14	0	1	1	0	1	1	1	1	0	0	1		yellow	purple	H3	H4	0
C15	0	0	1	0	1	1	1	0	1	0	0		yellow	yellow green	H4	H6	1
C16	0	0	0	0	0	1	1	0	1	1	0		red	mottled	H2	H5	0
C17	1	1	0	1	0	1	0	0	0	1	0		yellow	black	H1	H1	0
C18	0	0	1	0	1	1	1	0	0	0	0		yellow	yellow	H4	H4	0
C19	0	0	1	0	1	1	1	0	0	1	0		red	green	H2	H4	0
C20	0	0	1	0	1	1	1	0	0	0	0		yellow	yellow	H4	H4	0
C21	1	1	0	1	0	1	1	0	1	1	0		green	purple	H1	H5	0
C22	1	1	0	1	1	1	0	1	0	1	1		yellow	black	H1	H3	0
C23	1	1	0	1	0	1	1	0	0	1	0		red	black	H1	H2	0
C24	1	1	0	1	0	1	1	0	0	1	0		red	black	H1	H2	0
C25	1	1	0	1	0	1	1	0	0	1	0		red	purple red	H1	H2	0
C26	1	1	0	1	0	1	1	0	0	1	0		red	purple	H1	H2	0
C27	1	1	0	1	0	1	0	0	0	1	0		yellow	red	H1	H1	0
C28	0	1	0	0	1	1	0	1	1	0	1		yellow	black	H3	H6	1
C29	0	0	1	0	1	1	1	0	0	0	0		yellow	yellow	H4	H4	0
C30	0	1	0	0	1	1	0	1	0	1	1	243, 404	yellow	black	H3	Hi11	0
C31	0	0	0	0	0	1	1	0	0	1	0		red	mottled	H2	H2	0
C32	0	0	0	0	0	1	1	0	1	1	0		red	mottled	H2	H5	0
C33	1	1	0	1	0	1	0	0	0	1	0		yellow	black	H1	H1	0
C34	1	1	0	1	1	1	0	1	0	1	1		yellow	red	H1	H3	0
C35	1	1	0	1	0	1	0	0	0	1	0		yellow	black	H1	H1	0
C36	1	1	0	1	0	1	1	0	0	1	0		red	purple	H1	H2	0
C37	0	0	1	0	1	1	1	0	0	1	0		white	yellow green	H2	H4	1
C38	0	0	1	0	1	1	1	0	0	0	0		yellow	yellow	H4	H4	0
C40	1	1	1	1	1	1	1	0	0	1	0		yellow	purple	H1	H4	0
C41	0	0	1	0	1	1	1	0	0	1	0		red	mottled	H2	H4	0
C42	0	0	1	0	1	1	1	0	0	0	0		yellow	yellow	H4	H4	0
C43	0	1	1	0	1	1	1	1	0	0	0	440, 500	red	purple black	H4	Hi8	0
C44	1	1	0	1	0	1	1	0	0	1	0		yellow	purple	H1	H2	n.d
C45	0	1	0	0	1	1	1	1	1	0	1		orange	purple	H3	H5	0
C46	1	1	0	1	0	1	1	0	0	1	0		red	purple	H1	H2	0
C47	1	1	0	1	1	1	0	0	1	1	0		yellow	red	H1	H6	1
C48	1	1	0	1	0	1	1	0	0	1	0		red	red	H1	H2	0
C49	1	1	0	1	0	1	1	0	0	1	0		yellow	black	H1	H2	1
C50	0	0	0	0	0	1	0	1	0	1	0	243, 404, 486	yellow	yellow	Hi10	Hi11	0
C51	0	1	0	1	1	1	0	1	0	1	1	243	yellow	purple	H3	Hi9	0
C52	0	1	1	0	1	1	1	1	0	0	1		yellow-green	purple	H3	H4	0
C53	0	1	0	0	1	1	1	1	0	1	1		orange	purple red	H2	H3	1
C54	0	0	0	0	0	1	1	0	0	1	0		red	mottled	H2	H2	1
C55	0	0	1	0	1	1	1	0	1	0	0		yellow	yellow green	H4	H6	1
C56	0	0	1	0	1	1	1	0	0	0	0		yellow	yellow	H4	H4	0
C57	0	0	0	0	0	1	1	0	0	1	0		yellow	green	H2	H2	0
C58	0	1	1	0	1	1	1	1	0	0	1		yellow	red	H3	H4	0
C60	1	1	0	1	0	1	0	0	0	1	0		yellow	purple	H1	H1	0
C61	0	1	0	0	1	1	1	1	0	1	1		red	purple red	H2	H3	0
C62	0	1	0	0	1	1	1	1	0	1	1		red	red	H2	H3	0
C63	1	1	0	1	0	1	1	0	0	1	0		red	purple black	H1	H2	0
C64	1	1	0	1	0	1	1	0	0	1	0		red	purple red	H1	H2	0
C66	0	1	0	0	1	1	1	1	0	1	1		red	purple red	H2	H3	0
C67	0	0	1	0	1	1	1	0	0	1	0		red	mottled	H2	H4	0
C68	0	1	0	0	1	1	0	1	1	0	1		yellow	red	H3	H6	1
C69	1	1	0	1	0	1	1	0	0	1	0		red	purple red	H1	H2	0
C70	1	1	1	1	1	1	1	0	0	1	0		yellow-green	purple	H1	H4	0
C71	0	1	1	0	1	1	1	1	0	0	0	440, 500	yellow	purple	H4	Hi8	0
C72	0	0	0	0	1	1	1	0	1	1	0		red	mottled	H2	H6	1
C73	0	0	1	0	1	1	1	0	0	1	0		red	mottled	H2	H4	0
C74	0	0	0	0	1	1	1	0	1	1	0		red	red	H2	H6	1
C75	0	0	1	0	1	1	1	0	0	0	0		yellow	yellow	H4	H4	0
C76	0	0	1	0	1	1	1	0	0	1	0		yellow	green	H2	H4	1
C77	0	0	0	0	0	1	1	0	0	1	0		red	mottled	H2	H2	0
C78	0	1	0	0	1	1	0	1	1	0	1		yellow	red	H3	H6	1
C79	0	0	0	0	0	1	1	0	0	1	0		red	mottled	H2	H2	0
C80	1	1	0	1	0	1	1	0	0	1	0		red	black	H1	H2	0
C81	1	1	0	1	0	1	0	0	0	1	0		red	black	H1	H1	0
C82	0	0	0	0	0	1	1	0	0	1	0		red	mottled	H2	H2	0
C83	0	1	0	0	1	1	1	1	0	0	1	500	orange	purple	H3	Hi7	0
C86	1	1	0	1	0	1	1	0	1	1	0		yellow	black	H1	H5	0

## Sheet: P1 C9xC6
Cultivar	MYB10F2/MYB10NR2 Alleles (bp)												Haplotype		Phenotype
	350	356	443	454	462	466	470	473	477	492	495	other			flesh	skin
C9	1	1	0	1	0	1	1	0	1	1	0		H1	H5	yellow	purple
C6	0	1	0	0	1	1	0	1	0	0	1		H3	H3	yellow	red
C-115-001	0	1	0	0	1	1	1	1	1	0	1		H3	H5		red
C-115-002	0	1	0	0	1	1	1	1	1	0	1		H3	H5
C-115-003	1	1	0	1	1	1	0	1	0	1	1		H1	H3
C-115-004	1	1	0	1	1	1	0	1	0	1	1		H1	H3
C-115-005	0	1	0	0	1	1	1	1	1	0	1		H3	H5		green
C-115-006	0	1	0	0	1	1	1	1	1	0	1		H3	H5	yellow	red
C-115-007	1	1	0	1	1	1	0	1	0	1	1		H1	H3
C-115-008	0	1	0	0	1	1	1	1	1	0	1		H3	H5		red
C-115-009	0	1	0	0	1	1	1	1	1	0	1		H3	H5
C-115-010	0	1	0	0	1	1	1	1	1	0	1		H3	H5
C-115-011	1	1	0	1	1	1	0	1	0	1	1		H1	H3	yellow	purple
C-115-013	0	1	0	0	1	1	1	1	1	0	1		H3	H5	yellow	pale red
C-115-014	1	1	0	1	1	1	0	1	0	1	1		H1	H3	yellow	red
C-115-015	0	1	0	0	1	1	1	1	1	0	1		H3	H5	yellow	pale red
C-115-017	0	1	0	0	1	1	1	1	1	0	1		H3	H5	yellow	purple
C-115-018	0	1	0	0	1	1	1	1	1	0	1		H3	H5
C-115-019	0	1	0	0	1	1	1	1	1	0	1		H3	H5	yellow	purple
C-115-020	1	1	0	1	1	1	0	1	0	1	1		H1	H3	yellow	purple
C-115-021	0	1	0	0	1	1	1	1	1	0	1		H3	H5	yellow	purple
C-115-022	0	1	0	0	1	1	1	1	1	0	1		H3	H5
C-115-023	1	1	0	1	1	1	0	1	0	1	1		H1	H3	yellow	purple
C-115-024	0	1	0	0	1	1	1	1	1	0	1		H3	H5
C-115-026	0	1	0	0	1	1	1	1	1	0	1		H3	H5	yellow	purple
C-115-027	1	1	0	1	1	1	0	1	0	1	1		H1	H3
C-115-030	1	1	0	1	1	1	0	1	0	1	1		H1	H3	yellow	purple
C-115-031	0	1	0	0	1	1	1	1	1	0	1		H3	H5	yellow	pale red
C-115-032	0	1	0	0	1	1	1	1	1	0	1		H3	H5	yellow	green
C-115-033	1	1	0	1	1	1	0	1	0	1	1		H1	H3	yellow	purple
C-115-034	1	1	0	1	1	1	0	1	0	1	1		H1	H3	yellow	purple
C-115-036	0	1	0	0	1	1	1	1	1	0	1		H3	H5	yellow	purple
C-115-037	0	1	0	0	1	1	1	1	1	0	1		H3	H5	yellow	purple
C-115-039	0	1	0	0	1	1	1	1	1	0	1		H3	H5
C-115-040	1	1	0	1	1	1	0	1	0	1	1		H1	H3	yellow	purple
C-115-041	1	1	0	1	1	1	0	1	0	1	1		H1	H3
C-115-042	0	1	0	0	1	1	1	1	1	0	1		H3	H5	yellow	purple
C-115-043	1	1	0	1	1	1	0	1	0	1	1		H1	H3
C-115-045	0	1	0	0	1	1	1	1	1	0	1		H3	H5	yellow	red
C-115-047	0	1	0	0	1	1	1	1	1	0	1		H3	H5
C-115-048	1	1	0	1	1	1	0	1	0	1	1		H1	H3
C-115-049	0	1	0	0	1	1	1	1	1	0	1		H3	H5
C-115-051	1	1	0	1	1	1	0	1	0	1	1		H1	H3
C-115-053	0	1	0	0	1	1	1	1	1	0	1		H3	H5
C-115-055	0	1	0	0	1	1	1	1	1	0	1		H3	H5		red
C-115-057	0	1	0	0	1	1	1	1	1	0	1		H3	H5		red
C-115-058	0	1	0	0	1	1	1	1	1	0	1		H3	H5
C-115-059	1	1	0	1	1	1	0	1	0	1	1		H1	H3	yellow	purple
C-115-060	0	1	0	0	1	1	1	1	1	0	1		H3	H5	yellow	red
C-115-061	0	1	0	0	1	1	1	1	1	0	1		H3	H5	yellow	pale red
C-115-063	1	1	0	1	1	1	0	1	0	1	1		H1	H3		red
C-115-064	0	1	0	0	1	1	1	1	1	0	1		H3	H5	yellow	pale red
C-115-065	0	1	0	0	1	1	1	1	1	0	1		H3	H5	yellow	purple
C-115-066	0	1	0	0	1	1	1	1	1	0	1		H3	H5	yellow	pale red
C-115-067	1	1	0	1	1	1	0	1	0	1	1		H1	H3
C-115-068	0	1	0	0	1	1	1	1	1	0	1		H3	H5	yellow	pale red
C-115-069	0	1	0	0	1	1	1	1	1	0	1		H3	H5
C-115-070	1	1	0	1	1	1	0	1	0	1	1		H1	H3
C-115-071	1	1	0	1	1	1	0	1	0	1	1		H1	H3
C-115-072	0	1	0	0	1	1	1	1	1	0	1		H3	H5	yellow	pale red
C-115-073	1	1	0	1	1	1	0	1	0	1	1		H1	H3	yellow	purple
C-115-074	0	1	0	0	1	1	1	1	1	0	1		H3	H5	yellow	pale red
C-115-076	1	1	0	1	1	1	0	1	0	1	1		H1	H3	yellow	purple
C-115-077	0	1	0	0	1	1	1	1	1	0	1		H3	H5	yellow	pale red
C-115-078	0	1	0	0	1	1	1	1	1	0	1		H3	H5		yellow
C-115-079	1	1	0	1	1	1	0	1	0	1	1		H1	H3	yellow	pale red
C-115-080	0	1	0	0	1	1	1	1	1	0	1		H3	H5	yellow	pale red
C-115-081	0	1	0	0	1	1	1	1	1	0	1		H3	H5	yellow	purple
C-115-082	1	1	0	1	1	1	0	1	0	1	1		H1	H3
C-115-083	0	1	0	0	1	1	1	1	1	0	1		H3	H5
C-115-085	1	1	0	1	1	1	0	1	0	1	1		H1	H3
C-115-086	0	1	0	0	1	1	1	1	1	0	1		H3	H5	yellow	pale red
C-115-087	1	1	0	1	1	1	0	1	0	1	1		H1	H3
C-115-089	0	1	0	0	1	1	1	1	1	0	1		H3	H5	yellow	purple
C-115-090	0	1	0	0	1	1	1	1	1	0	1		H3	H5
C-115-091	0	1	0	0	1	1	1	1	1	0	1		H3	H5		red
C-115-092	1	1	0	1	1	1	0	1	0	1	1		H1	H3	yellow	purple
C-115-093	0	1	0	0	1	1	1	1	1	0	1		H3	H5
C-115-095	0	1	0	0	1	1	1	1	1	0	1		H3	H5
C-115-096	0	1	0	0	1	1	1	1	1	0	1		H3	H5		red
C-115-097	1	1	0	1	1	1	0	1	0	1	1		H1	H3
C-115-098	1	1	0	1	1	1	0	1	0	1	1		H1	H3
C-115-100	0	1	0	0	1	1	1	1	1	0	1		H3	H5
C-115-101	0	1	0	0	1	1	1	1	1	0	1		H3	H5
12-115-103	0	1	0	0	1	1	1	1	1	0	1		H3	H5	yellow	purple

## Sheet: P2 C19xC26
Cultivar	MYB10F2/MYB10NR2 Alleles (bp)												Haplotype		Phenotype
	350	356	443	454	462	466	470	473	477	492	495	other			flesh	skin
C19	0	0	1	0	1	1	1	0	0	1	0		H2	H4	red	green
C26	1	1	0	1	0	1	1	0	0	1	0		H1	H2	red	purple
C-18-001	0	0	1	0	1	1	1	0	0	1	0		H2	H4	red	mottled
C-18-002	0	0	1	0	1	1	1	0	0	1	0		H2	H4	red	mottled
C-18-003	0	0	1	0	1	1	1	0	0	1	0		H2	H4	red	mottled
C-18-004	0	0	1	0	1	1	1	0	0	1	0		H2	H4	red	mottled
C-18-005	0	0	0	0	0	1	1	0	0	1	0		H2	H2	red	mottled
C-18-006	0	0	1	0	1	1	1	0	0	1	0		H2	H4	red	mottled
C-18-007	0	0	0	0	0	1	1	0	0	1	0		H2	H2	red	mottled
C-18-008	1	1	1	1	1	1	1	0	0	1	0		H1	H4	yellow	purple
C-18-009	0	0	1	0	1	1	1	0	0	1	0		H2	H4
C-18-010	0	0	1	0	1	1	1	0	0	1	0		H2	H4
C-18-011	0	0	0	0	0	1	1	0	0	1	0		H2	H2
C-18-012	0	0	1	0	1	1	1	0	0	1	0		H2	H4
C-18-013	0	0	1	0	1	1	1	0	0	1	0		H2	H4	red	mottled
C-18-014	0	0	0	0	0	1	1	0	0	1	0		H2	H2
C-18-015	0	0	0	0	0	1	1	0	0	1	0		H2	H2
C-18-016	0	0	1	0	1	1	1	0	0	1	0		H2	H4
C-18-017	0	0	1	0	1	1	1	0	0	1	0		H2	H4	red	mottled
C-18-018	0	0	1	0	1	1	1	0	0	1	0		H2	H4	red	mottled
C-18-019	0	0	1	0	1	1	1	0	0	1	0		H2	H4	red	mottled
C-18-021	1	1	0	1	0	1	1	0	0	1	0		H1	H2	yellow	purple
C-18-022	0	0	0	0	0	1	1	0	0	1	0		H2	H2	red	mottled
C-18-023	0	0	1	0	1	1	1	0	0	1	0		H2	H4	yellow	mottled
C-18-024	0	0	1	0	1	1	1	0	0	1	0		H2	H4	red	mottled
C-18-025	1	1	0	1	0	1	1	0	0	1	0		H1	H2	yellow	mottled
C-18-026	1	1	0	1	0	1	1	0	0	1	0		H1	H2	red	purple
C-18-027	0	0	1	0	1	1	1	0	0	1	0		H2	H4	red	mottled
C-18-028	0	0	0	0	0	1	1	0	0	1	0		H2	H2
C-18-029	1	1	0	1	0	1	1	0	0	1	0		H1	H2	yellow	purple
C-18-030	0	0	1	0	1	1	1	0	0	1	0		H2	H4	red	mottled
C-18-031	0	0	1	0	1	1	1	0	0	1	0		H2	H4	yellow	purple
C-18-032	0	0	1	0	1	1	1	0	0	1	0		H2	H4
C-18-033	0	0	1	0	1	1	1	0	0	1	0		H2	H4	red	mottled
C-18-034	0	0	1	0	1	1	1	0	0	1	0		H2	H4
C-18-035	0	0	1	0	1	1	1	0	0	1	0		H2	H4
C-18-036	0	0	1	0	1	1	1	0	0	1	0		H2	H4
C-18-037	1	1	1	1	1	1	1	0	0	1	0		H1	H4		red
C-18-038	0	0	1	0	1	1	1	0	0	1	0		H2	H4	red	mottled
C-18-039	0	0	0	0	0	1	1	0	0	1	0		H2	H2	red	mottled
C-18-040	1	1	0	1	0	1	1	0	0	1	0		H1	H2	red	purple
C-18-041	1	1	0	1	0	1	1	0	0	1	0		H1	H2	red	purple
C-18-042	1	1	1	1	1	1	1	0	0	1	0		H1	H4	yellow	purple
C-18-043	0	0	1	0	1	1	1	0	0	1	0		H2	H4	red	mottled
C-18-044	0	0	0	0	0	1	1	0	0	1	0		H2	H2
C-18-045	0	0	1	0	1	1	1	0	0	1	0		H2	H4	red	mottled
C-18-046	1	1	0	1	0	1	1	0	0	1	0		H1	H2
C-18-047	1	1	1	1	1	1	1	0	0	1	0		H1	H4
C-18-048	0	0	1	0	1	1	1	0	0	1	0		H2	H4	red	mottled
C-18-049	0	0	0	0	0	1	1	0	0	1	0		H2	H2
C-18-050	0	0	0	0	0	1	1	0	0	1	0		H2	H2	red	mottled
C-18-051	0	0	1	0	1	1	1	0	0	1	0		H2	H4	red	mottled
C-18-052	1	1	1	1	1	1	1	0	0	1	0		H1	H4	yellow	purple
C-18-053	1	1	1	1	1	1	1	0	0	1	0		H1	H4	yellow	purple
C-18-054	0	0	1	0	1	1	1	0	0	1	0		H2	H4	red	mottled
C-18-055	1	1	0	1	0	1	1	0	0	1	0		H1	H2	yellow	purple
C-18-056	1	1	0	1	0	1	1	0	0	1	0		H1	H2	red	purple
C-18-057	0	0	0	0	0	1	1	0	0	1	0		H2	H2	red	mottled
C-18-058	0	0	1	0	1	1	1	0	0	1	0		H2	H4	red	mottled
C-18-059	1	1	0	1	0	1	1	0	0	1	0		H1	H2	yellow	purple
C-18-060	0	0	0	0	0	1	1	0	0	1	0		H2	H2	red	mottled
C-18-061	1	1	1	1	1	1	1	0	0	1	0		H1	H4
C-18-062	1	1	1	1	1	1	1	0	0	1	0		H1	H4	yellow	purple
C-18-064	0	0	1	0	1	1	1	0	0	1	0		H2	H4	yellow	red
C-18-065	1	1	0	1	0	1	1	0	0	1	0		H1	H2
C-18-066	0	0	0	0	0	1	1	0	0	1	0		H2	H2
C-18-067	0	0	1	0	1	1	1	0	0	1	0		H2	H4
C-18-069	0	0	0	0	0	1	1	0	0	1	0		H2	H2
C-18-070	0	0	0	0	0	1	1	0	0	1	0		H2	H2
C-18-071	0	0	1	0	1	1	1	0	0	1	0		H2	H4	red	mottled
C-18-072	1	1	0	1	0	1	1	0	0	1	0		H1	H2	red	purple
C-18-073	0	0	1	0	1	1	1	0	0	1	0		H2	H4	red	mottled
C-18-074	0	0	0	0	0	1	1	0	0	1	0		H2	H2	red	mottled
C-18-075	0	0	0	0	0	1	1	0	0	1	0		H2	H2	red	mottled
C-18-076	1	1	0	1	0	1	1	0	0	1	0		H1	H2	red	purple
C-18-077	0	0	0	0	0	1	1	0	0	1	0		H2	H2	red	purple
C-18-078	0	0	1	0	1	1	1	0	0	1	0		H2	H4
C-18-079	0	0	0	0	0	1	1	0	0	1	0		H2	H2	red	mottled
C-18-080	1	1	1	1	1	1	1	0	0	1	0		H1	H4	yellow	purple
C-18-081	0	0	0	0	0	1	1	0	0	1	0		H2	H2	red	mottled
C-18-082	1	1	1	1	1	1	1	0	0	1	0		H1	H4
C-18-083	0	0	0	0	0	1	1	0	0	1	0		H2	H2
C-18-084	0	0	0	0	0	1	1	0	0	1	0		H2	H2	red	mottled
C-18-085	0	0	1	0	1	1	1	0	0	1	0		H2	H4	red	mottled
C-18-086	0	0	1	0	1	1	1	0	0	1	0		H2	H4	red
C-18-087	1	1	0	1	0	1	1	0	0	1	0		H1	H2	red	red
C-18-088	0	0	0	0	0	1	1	0	0	1	0		H2	H2
C-18-089	1	1	1	1	1	1	1	0	0	1	0		H1	H4	yellow	purple
C-18-090	0	0	1	0	1	1	1	0	0	1	0		H2	H4	red	mottled
C-18-091	0	0	0	0	0	1	1	0	0	1	0		H2	H2
C-18-092	0	0	1	0	1	1	1	0	0	1	0		H2	H4	red	mottled
C-18-093	1	1	1	1	1	1	1	0	0	1	0		H1	H4	yellow	purple
C-18-094	0	0	0	0	0	1	1	0	0	1	0		H2	H2	red	mottled
C-18-095	0	0	1	0	1	1	1	0	0	1	0		H2	H4	red	mottled
C-18-096	0	0	0	0	0	1	1	0	0	1	0		H2	H2	red	mottled
C-18-097	0	0	0	0	0	1	1	0	0	1	0		H2	H2	red	mottled
C-18-098	0	0	1	0	1	1	1	0	0	1	0		H2	H4	red	mottled
C-18-099	0	0	0	0	0	1	1	0	0	1	0		H2	H2	red	mottled
C-18-100	0	0	1	0	1	1	1	0	0	1	0		H2	H4
C-18-101	0	0	0	0	0	1	1	0	0	1	0		H2	H2	red	mottled
C-18-102	0	0	0	0	0	1	1	0	0	1	0		H2	H2
C-18-103	0	0	0	0	0	1	1	0	0	1	0		H2	H2	red	mottled
C-18-104	0	0	1	0	1	1	1	0	0	1	0		H2	H4	red	mottled
C-18-105	0	0	0	0	0	1	1	0	0	1	0		H2	H2
C-18-108	0	0	0	0	0	1	1	0	0	1	0		H2	H2	red	mottled
C-18-109	0	0	1	0	1	1	1	0	0	1	0		H2	H4	red	mottled
C-18-111	1	1	1	1	1	1	1	0	0	1	0		H1	H4	yellow	purple
C-18-112	1	1	0	1	0	1	1	0	0	1	0		H1	H2	red	purple
C-18-113	0	0	0	0	0	1	1	0	0	1	0		H2	H2
C-18-114	1	1	0	1	0	1	1	0	0	1	0		H1	H2	red	purple
C-18-115	1	1	0	1	0	1	1	0	0	1	0		H1	H2	yellow/red	purple
C-18-116	1	1	0	1	0	1	1	0	0	1	0		H1	H2	red	purple
C-18-117	0	0	0	0	0	1	1	0	0	1	0		H2	H2	red	mottled

## Sheet: P3 C14xC4
Cultivar	MYB10F2/MYB10NR2 Alleles (bp)												Haplotype		Phenotype
	350	356	443	454	462	466	470	473	477	492	495	other			flesh	skin
C14	0	1	1	0	1	1	1	1	0	0	1		H3	H4	yellow	purple
C4	1	1	0	1	0	1	1	0	0	1	0		H1	H2	yellow	purple
15C-10-001	0	0	1	0	1	1	1	0	0	1	0		H2	H4	yellow	mottled
15C-10-002	0	0	1	0	1	1	1	0	0	1	0		H2	H4
15C-10-003	0	1	0	0	1	1	1	1	0	1	1		H3	H2	red	red
15C-10-004	1	1	0	1	1	1	0	1	0	1	1		H1	H3	orange	purple
15C-10-005	1	1	0	1	1	1	0	1	0	1	1		H1	H3	yellow	purple
15C-10-006	0	1	0	0	1	1	1	1	0	1	1		H3	H2	red	purple
15C-10-007	0	0	1	0	1	1	1	0	0	1	0		H2	H4	yellow	mottled
15C-10-008	1	1	1	1	1	1	1	0	0	1	0		H1	H4	yellow	purple
15C-10-009	1	1	1	1	1	1	1	0	0	1	0		H1	H4	yellow	purple
15C-10-010	1	1	0	1	1	1	0	1	0	1	1		H1	H3	yellow	purple
15C-10-012	0	0	1	0	1	1	1	0	0	1	0		H2	H4	yellow	mottled
15C-10-013	0	1	0	0	1	1	1	1	0	1	1		H3	H2
15C-10-014	1	1	1	1	1	1	1	0	0	1	0		H1	H4	yellow	purple
15C-10-015	0	1	0	0	1	1	1	1	0	1	1		H3	H2	red	purple
15C-10-016	0	1	0	0	1	1	1	1	0	1	1		H3	H2	yellow	mottled
15C-10-017	1	1	1	1	1	1	1	0	0	1	0		H1	H4	yellow	purple
15C-10-018	1	1	1	1	1	1	1	0	0	1	0		H1	H4	yellow	purple
15C-10-019	1	1	0	1	1	1	0	1	0	1	1		H1	H3
15C-10-020	1	1	0	1	1	1	0	1	0	1	1		H1	H3	yellow	purple
15C-10-021	1	1	1	1	1	1	1	0	0	1	0		H1	H4	yellow	purple
15C-10-022	0	1	0	0	1	1	1	1	0	1	1		H3	H2	red	purple
15C-10-023	0	1	0	0	1	1	1	1	0	1	1		H3	H2
15C-10-024	1	1	1	1	1	1	1	0	0	1	0		H1	H4
15C-10-025	1	1	0	1	1	1	0	1	0	1	1		H1	H3
15C-10-026	0	1	0	0	1	1	1	1	0	1	1		H3	H2	yellow	purple
15C-10-027	0	1	0	0	1	1	1	1	0	1	1		H3	H2	red	purple
15C-10-028	1	1	0	1	1	1	0	1	0	1	1		H1	H3	yellow	purple
15C-10-029	1	1	0	1	1	1	0	1	0	1	1		H1	H3
15C-10-030	0	0	1	0	1	1	1	0	0	1	0		H2	H4	yellow	mottled
15C-10-031	0	1	0	0	1	1	1	1	0	1	1		H3	H2	orange	purple
15C-10-032	0	1	0	0	1	1	1	1	0	1	1		H3	H2	yellow	red
15C-10-033	1	1	1	1	1	1	1	0	0	1	0		H1	H4	yellow	purple
15C-10-034	0	1	0	0	1	1	1	1	0	1	1		H3	H2	red	purple
15C-10-035	0	0	1	0	1	1	1	0	0	1	0		H2	H4	yellow	mottled
15C-10-036	1	1	0	1	1	1	0	1	0	1	1		H1	H3	yellow	purple
15C-10-037	0	0	1	0	1	1	1	0	0	1	0		H2	H4	yellow	mottled
15C-10-038	0	1	0	0	1	1	1	1	0	1	1		H3	H2	yellow	purple
15C-10-039	1	1	1	1	1	1	1	0	0	1	0		H1	H4	yellow	purple
15C-10-040	0	0	1	0	1	1	1	0	0	1	0		H2	H4	yellow	mottled
15C-10-041	1	1	1	1	1	1	1	0	0	1	0		H1	H4
15C-10-042	0	0	1	0	1	1	1	0	0	1	0		H2	H4	yellow	mottled
15C-10-044	0	0	1	0	1	1	1	0	0	1	0		H2	H4
15C-10-045	0	0	1	0	1	1	1	0	0	1	0		H2	H4	yellow	mottled
15C-10-046	1	1	1	1	1	1	1	0	0	1	0		H1	H4	yellow	purple
15C-10-047	1	1	0	1	1	1	0	1	0	1	1		H1	H3	yellow	purple
15C-10-048	0	1	0	0	1	1	1	1	0	1	1		H3	H2
15C-10-049	0	1	0	0	1	1	1	1	0	1	1		H3	H2	yellow	purple
15C-10-050	0	0	1	0	1	1	1	0	0	1	0		H2	H4

## Sheet: P4 C11xC8 
Cultivar	MYB10F2/MYB10NR2 Alleles (bp)												Haplotype		Phenotype
	350	356	443	454	462	466	470	473	477	492	495	other			flesh	skin
C11	0	1	0	0	1	1	0	1	1	0	1		H3	H6	yellow	red
C8	1	1	0	1	0	1	1	0	0	1	0		H1	H2	red	black
C-118-001	1	1	0	1	1	1	0	1	0	1	1		H1	H3	yellow	purple
C-118-002	0	0	0	0	1	1	1	0	1	1	0		H2	H6	red	red
C-118-003	1	1	0	1	1	1	0	1	0	1	1		H1	H3	yellow	purple
C-118-004	0	0	0	0	1	1	1	0	1	1	0		H2	H6	red	mottled
C-118-005	0	1	0	0	1	1	1	1	0	1	1		H2	H3	red	purple
C-118-006	0	1	0	0	1	1	1	1	0	1	1		H2	H3	red	purple
C-118-007	1	1	0	1	1	1	0	0	1	1	0		H1	H6
C-118-008	0	1	0	0	1	1	1	1	0	1	1		H2	H3
C-118-009	1	1	0	1	1	1	0	0	1	1	0		H1	H6	yellow	purple
C-118-010	0	1	0	0	1	1	1	1	0	1	1		H2	H3	yellow	purple
C-118-011	0	0	0	0	1	1	1	0	1	1	0		H2	H6	yellow	red
C-118-012	0	1	0	0	1	1	1	1	0	1	1		H2	H3	red	purple
C-118-013	0	0	0	0	1	1	1	0	1	1	0		H2	H6	pale red	mottled
C-118-014	0	1	0	0	1	1	1	1	0	1	1		H2	H3	yellow	purple
C-118-015	0	1	0	0	1	1	1	1	0	1	1		H2	H3	red	purple
C-118-016	0	1	0	0	1	1	1	1	0	1	1		H2	H3
C-118-017	0	1	0	0	1	1	1	1	0	1	1		H2	H3
C-118-018	0	1	0	0	1	1	1	1	0	1	1		H2	H3	red	purple
C-118-019	0	1	0	0	1	1	1	1	0	1	1		H2	H3	orange	purple
C-118-020	0	1	0	0	1	1	1	1	0	1	1		H2	H3
C-118-021	0	1	0	0	1	1	1	1	0	1	1		H2	H3	red	red
C-118-022	0	0	0	0	1	1	1	0	1	1	0		H2	H6
C-118-023	1	1	0	1	1	1	0	1	0	1	1		H1	H3	red
C-118-024	0	1	0	0	1	1	1	1	0	1	1		H2	H3	red	purple
C-118-025	0	0	0	0	1	1	1	0	1	1	0		H2	H6	red	mottled
C-118-026	0	0	0	0	1	1	1	0	1	1	0		H2	H6	red	purple
C-118-027	0	1	0	0	1	1	1	1	0	1	1		H2	H3	yellow	purple
C-118-028	1	1	0	1	1	1	0	0	1	1	0		H1	H6
C-118-029	0	1	0	0	1	1	1	1	0	1	1		H2	H3	red	red
C-118-030	1	1	0	1	1	1	0	0	1	1	0		H1	H6	red	purple
C-118-031	0	1	0	0	1	1	1	1	0	1	1		H2	H3
C-118-032	1	1	0	1	1	1	0	0	1	1	0		H1	H6	yellow	bicolor
C-118-034	1	1	0	1	1	1	0	0	1	1	0		H1	H6	red
C-118-035	0	0	0	0	1	1	1	0	1	1	0		H2	H6	yellow	purple
C-118-036	1	1	0	1	1	1	0	0	1	1	0		H1	H6	red	purple
C-118-037	0	1	0	0	1	1	1	1	0	1	1		H2	H3	yellow	purple
C-118-038	1	1	0	1	1	1	0	1	0	1	1		H1	H3	yellow	bicolor
C-118-039	0	0	0	0	1	1	1	0	1	1	0		H2	H6	yellow	purple
C-118-040	0	0	0	0	1	1	1	0	1	1	0		H2	H6
C-118-041	0	1	0	0	1	1	1	1	0	1	1		H2	H3	yellow	purple
C-118-042	1	1	0	1	1	1	0	1	0	1	1		H1	H3	yellow	red
C-118-043	0	1	0	0	1	1	1	1	0	1	1		H2	H3
C-118-044	1	1	0	1	1	1	0	0	1	1	0		H1	H6

## Sheet: P5 C8xC5
Cultivar	MYB10F2/MYB10NR2 Alleles (bp)												Haplotype		Phenotype
	350	356	443	454	462	466	470	473	477	492	495	other			flesh	skin
C8	1	1	0	1	0	1	1	0	0	1	0		H1	H2	red	black
C5	1	1	0	1	1	1	0	1	0	1	1		H1	H3	yellow	purple
C-01R-001	1	1	0	1	1	1	0	1	0	1	1		H1	H3
C-01R-002	1	1	0	1	0	1	0	0	0	1	0		H1	H1
C-01R-003	1	1	0	1	1	1	0	1	0	1	1		H1	H3	yellow	purple
C-01R-004	0	1	0	0	1	1	1	1	0	1	1		H2	H3
C-01R-005	0	1	0	0	1	1	1	1	0	1	1		H2	H3
C-01R-006	1	1	0	1	0	1	1	0	0	1	0		H1	H2
C-01R-007	0	1	0	0	1	1	1	1	0	1	1		H2	H3
C-01R-008	1	1	0	1	0	1	1	0	0	1	0		H1	H2
C-01R-009	1	1	0	1	1	1	0	1	0	1	1		H1	H3
C-01R-010	1	1	0	1	0	1	0	0	0	1	0		H1	H1
C-01R-011	1	1	0	1	0	1	1	0	0	1	0		H1	H2
C-01R-012	1	1	0	1	0	1	1	0	0	1	0		H1	H2
C-01R-013	1	1	0	1	1	1	0	1	0	1	1		H1	H3
C-01R-014	1	1	0	1	0	1	1	0	0	1	0		H1	H2	yellow	purple
C-01R-015	0	1	0	0	1	1	1	1	0	1	1		H2	H3
C-01R-016	0	1	0	0	1	1	1	1	0	1	1		H2	H3
C-01R-017	1	1	0	1	1	1	0	1	0	1	1		H1	H3
C-01R-018	1	1	0	1	0	1	1	0	0	1	0		H1	H2
C-01R-019	0	1	0	0	1	1	1	1	0	1	1		H2	H3
C-01R-020	1	1	0	1	0	1	0	0	0	1	0		H1	H1
C-01R-021	0	1	0	0	1	1	1	1	0	1	1		H2	H3
C-01R-022	0	1	0	0	1	1	1	1	0	1	1		H2	H3
C-01R-023	0	1	0	0	1	1	1	1	0	1	1		H2	H3	red	purple
C-01R-024	1	1	0	1	0	1	1	0	0	1	0		H1	H2
C-01R-025	0	1	0	0	1	1	1	1	0	1	1		H2	H3
C-01R-026	1	1	0	1	0	1	1	0	0	1	0		H1	H2
C-01R-027	0	1	0	0	1	1	1	1	0	1	1		H2	H3
C-01R-028	1	1	0	1	1	1	0	1	0	1	1		H1	H3
C-01R-029	1	1	0	1	0	1	1	0	0	1	0		H1	H2
C-01R-030	0	1	0	0	1	1	1	1	0	1	1		H2	H3
C-08-001	1	1	0	1	1	1	0	1	0	1	1		H1	H3
C-08-002	1	1	0	1	1	1	0	1	0	1	1		H1	H3	yellow	purple
C-08-003	1	1	0	1	0	1	1	0	0	1	0		H1	H2	red	purple
C-08-004	1	1	0	1	1	1	0	1	0	1	1		H1	H3
C-08-005	1	1	0	1	0	1	1	0	0	1	0		H1	H2
C-08-006	1	1	0	1	1	1	0	1	0	1	1		H1	H3	yellow	purple
C-08-007	1	1	0	1	0	1	0	0	0	1	0		H1	H1
C-08-008	1	1	0	1	0	1	1	0	0	1	0		H1	H2
C-08-010	1	1	0	1	1	1	0	1	0	1	1		H1	H3
C-08-011	0	1	0	0	1	1	1	1	0	1	1		H2	H3
C-08-012	1	1	0	1	0	1	1	0	0	1	0		H1	H2
C-08-013	1	1	0	1	1	1	0	1	0	1	1		H1	H3
C-08-014	0	1	0	0	1	1	1	1	0	1	1		H2	H3
C-08-015	1	1	0	1	1	1	0	1	0	1	1		H1	H3
C-08-016	0	1	0	0	1	1	1	1	0	1	1		H2	H3
C-08-017	0	1	0	0	1	1	1	1	0	1	1		H2	H3
C-08-018	1	1	0	1	0	1	0	0	0	1	0		H1	H1
C-08-019	1	1	0	1	0	1	1	0	0	1	0		H1	H2
C-08-020	0	1	0	0	1	1	1	1	0	1	1		H2	H3
C-08-021	1	1	0	1	0	1	1	0	0	1	0		H1	H2	yellow	purple
C-08-022	0	1	0	0	1	1	1	1	0	1	1		H2	H3
C-08-023	1	1	0	1	0	1	0	0	0	1	0		H1	H1
C-08-024	0	1	0	0	1	1	1	1	0	1	1		H2	H3
C-08-025	1	1	0	1	0	1	0	0	0	1	0		H1	H1
C-08-026	1	1	0	1	0	1	1	0	0	1	0		H1	H2
C-08-027	0	1	0	0	1	1	1	1	0	1	1		H2	H3
C-08-028	1	1	0	1	0	1	0	0	0	1	0		H1	H1
C-08-029	1	1	0	1	1	1	0	1	0	1	1		H1	H3
C-08-030	1	1	0	1	0	1	1	0	0	1	0		H1	H2
C-08-031	1	1	0	1	0	1	1	0	0	1	0		H1	H2	yellow	purple
C-08-032	1	1	0	1	0	1	1	0	0	1	0		H1	H2
C-08-033	1	1	0	1	1	1	0	1	0	1	1		H1	H3
C-08-034	1	1	0	1	1	1	0	1	0	1	1		H1	H3	yellow	purple
C-08-035	1	1	0	1	0	1	1	0	0	1	0		H1	H2	red	purple

## Sheet: P6 C11xC66
Cultivar	MYB10F2/MYB10NR2 Alleles (bp)												Haplotype		Phenotype		MYB10F2/MYB10NR4
	350	356	443	454	462	466	470	473	477	492	495	other			flesh	skin	a467
C11	0	1	0	0	1	1	0	1	1	0	1		H3	H6	yellow	red	1
C66	0	1	0	0	1	1	1	1	0	1	1		H2	H3	red	red	0
C-56-287	0	0	0	0	1	1	1	0	1	1	0		H2	H6	red	purple	1
C-56-288	0	1	0	0	1	1	0	1	0	0	1		H3	H3			0
C-56-291	0	1	0	0	1	1	1	1	na	na	na		H2	H3			0
C-56-292	0	0	0	0	1	1	1	0	1	1	0		H2	H6	yellow	purple	1
C-56-293	0	0	0	0	1	1	1	0	1	1	0		H2	H6			1
C-56-295	0	1	0	0	1	1	1	1	0	1	1		H2	H3			0
C-56-296	0	0	0	0	1	1	1	0	1	1	0		H2	H6			1
C-56-297	0	1	0	0	1	1	1	1	0	1	1		H2	H3	yellow	purple	0
C-56-298	0	1	0	0	1	1	1	1	0	1	1		H2	H3			0
C-56-299	0	0	0	0	1	1	1	0	1	1	0		H2	H6	red	purple	1
C-56-302	0	1	0	0	1	1	1	1	0	1	1		H2	H3			0
C-56-303	0	1	0	0	1	1	1	1	0	1	1		H2	H3			0
C-56-304	0	1	0	0	1	1	1	1	0	1	1		H2	H3			0
C-56-305	0	1	0	0	1	1	1	1	0	1	1		H2	H3			0
C-56-307	0	1	0	0	1	1	1	1	0	1	1		H2	H3			0
C-56-311	0	0	0	0	1	1	1	0	1	1	0		H2	H6	red	purple	1
C-56-312	0	0	0	0	1	1	1	0	1	1	0		H2	H6	red	purple	1
C-56-313	0	1	0	0	1	1	1	1	0	1	1		H2	H3	red	purple	0
C-56-314	0	0	0	0	1	1	1	0	1	1	0		H2	H6			1
C-56-317	0	0	0	0	1	1	1	0	1	1	0		H2	H6			1
C-56-318	0	1	0	0	1	1	1	1	0	1	1		H2	H3			0
C-56-320	0	1	0	0	1	1	1	1	0	1	1		H2	H3	yellow	purple	0
C-56-322	0	0	0	0	1	1	1	0	1	1	0		H2	H6			1
C-56-323	0	0	0	0	1	1	1	0	1	1	0		H2	H6			1
C-56-324	0	1	0	0	1	1	1	1	0	1	1		H2	H3	yellow	purple	0
C-56-325	0	0	0	0	1	1	1	0	1	1	0		H2	H6	red	yellow red	1
C-56-326	0	1	0	0	1	1	1	1	0	1	1		H2	H3	red	purple	0
C-56-327	0	0	0	0	1	1	1	0	1	1	0		H2	H6	red	purple red	1
C-56-328	0	1	0	0	1	1	1	1	0	1	1		H2	H3			0
C-56-329	0	1	0	0	1	1	0	1	1	0	1		H3	H6			1
C-56-330	0	1	0	0	1	1	0	1	1	0	1		H3	H6	yellow	purple	1
C-56-331	0	1	0	0	1	1	0	1	0	0	1		H3	H3	yellow	purple	na
C-56-332	0	1	0	0	1	1	0	1	1	0	1		H2	H3			na
