# Supplementary material for: Characterization of Japanese Plum (Prunus salicina) PsMYB10 Alleles Reveals Structural Variation and Polymorphisms Correlating With Fruit Skin Color
Source: Front Plant Sci. 2021 Jun 8;12:655267. doi: 10.3389/fpls.2021.655267 (PMC8217863; doi:10.3389/fpls.2021.655267)
Supplement: Supplementary file 1 [file Data_Sheet_1.zip › Supplementary Data/SD2. Commercial cultivars.xlsx]

## Sheet: Commercial varieties
Cultivar	MYB10F2/MYB10NR2 Allele size (bp)												MYB10F2/MYB10NR4	Haplotype (H) combination		Fruit skin color
	350	356	443	454	462	466	470	473	477	492	495	others	a467			Expected	Described
Angeleno	1	1	0	1	1	1	0	1	0	1	1		0	H1	H3	colored	black
Autumn Giant	0	1	0	0	1	1	0	1	0	0	1		0	H3	H3	colored	red
Black Amber	1	1	0	1	1	1	0	1	0	1	1		0	H1	H3	colored	black
Owen-T	1	1	0	1	0	1	0	0	0	1	0		0	H1	H1	colored	black
Royal Diamond	1	1	0	1	1	1	0	1	0	1	1		0	H1	H3	colored	black
Fortune	0	1	0	0	1	1	0	1	1	0	1		1	H3	H6	colored	red
Black Diamond	1	1	0	1	0	1	1	0	0	1	0		0	H1	H2	colored	black
Black Gold	1	1	0	1	0	1	1	0	0	1	0		0	H1	H2	colored	black
Black Splendor	1	1	0	1	0	1	1	0	0	1	0		0	H1	H2	colored	black
Black Star	1	1	0	1	0	1	1	0	0	1	0		1	H1	H2	colored	black
Crimson Glo	1	1	0	1	0	1	1	0	0	1	0		0	H1	H2	colored	purple
Early Queen	1	1	0	1	0	1	1	0	0	1	0		1	H1	H2	colored	purple
Gaia	0	1	0	0	1	1	1	1	1	0	1	404	0	H5	Hi13	colored	red
John W	0	1	1	0	1	1	1	1	0	0	1		0	H3	H4	colored	purple
Laetitia	0	1	0	0	1	1	1	1	0	0	1	500	0	H3	Hi7	colored	red
Larry Ann	0	1	1	0	1	1	1	1	0	0	1		0	H3	H4	colored	purple
Pioneer	0	1	1	0	1	1	1	1	0	0	0	440, 500	0	H4	Hi8	colored	red
Primetime	1	1	0	1	0	1	1	0	0	1	0		0	H1	H2	colored	violet
Red Beauty	1	1	0	1	0	1	1	0	1	1	0		0	H1	H5	colored	red
Royal Garnet	1	1	0	1	0	1	1	0	0	1	0		1	H1	H2	colored	black
Santa Rosa	0	1	0	0	1	1	1	1	0	1	1		1	H2	H3	colored	red
Sapphire	0	1	0	0	1	1	1	1	1	0	1		0	H3	H5	colored	purple
Showtime	0	1	0	0	1	1	1	1	1	0	1		0	H3	H5	colored	red
Songría 15	1	1	0	1	0	1	1	0	0	1	0		0	H1	H2	colored	black
Golden Globe	0	0	1	0	1	1	1	0	0	0	0		0	H4	H4	not colored	yellow
Golden Japan	0	0	1	1	1	1	1	0	0	1	0	243	0	H4	Hi9	not colored	yellow
Kelsey	0	0	1	0	1	1	1	0	1	0	0		0	H4	H5	not colored	yellow
Sundew	0	0	1	0	1	1	1	0	0	0	0		0	H4	H4	not colored	yellow
SunGold	0	0	1	0	1	1	1	0	1	0	0		1	H4	H6	not colored	yellow
Sunkiss	0	0	1	0	1	1	1	0	0	0	0	500	0	H4	Hi12	not colored	yellow
TC Sun	0	0	1	0	1	1	1	0	1	0	0		0	H4	H5	not colored	yellow
