# Supplementary material for: Characterization of Japanese Plum (Prunus salicina) PsMYB10 Alleles Reveals Structural Variation and Polymorphisms Correlating With Fruit Skin Color
Source: Front Plant Sci. 2021 Jun 8;12:655267. doi: 10.3389/fpls.2021.655267 (PMC8217863; doi:10.3389/fpls.2021.655267)
Supplement: Supplementary file 1 [file Data_Sheet_1.zip › Supplementary Data/SD3. Nucleotide diversity and percent identity matrix.xlsx]

## Sheet: Sheet1
		Nucleotide diversity, Pi values
		Contig (bases 1 to 554)		EXONS		INTRON
MYB10 (12 cloned alleles)		0.204		0.071		0.244
MYB10.1 (7 alleles)		0.06585		0.012		0.087
MYB10.3 (4 alleles)		0.00734		0		0.0101
#
#
#
Protein percent identity matrix created with Clustal
	PpMYB10.1	a356	a350	a454	a470	a473	EU153579.1	a243	a462	PpMYB10.2	EU153580.1	a466	PpMYB10.3	a443	a477	a492	a495
PpMYB10.1	100.00	98.15	98.15	98.15	98.15	98.15	98.15	96.00	88.46	94.44	88.89	90.74	81.48	85.19	85.19	85.19	85.19
a356	98.15	100.00	100.00	100.00	100.00	100.00	100.00	98.00	90.38	94.44	90.74	92.59	83.33	87.04	87.04	87.04	87.04
a350	98.15	100.00	100.00	100.00	100.00	100.00	100.00	98.00	90.38	94.44	90.74	92.59	83.33	87.04	87.04	87.04	87.04
a454	98.15	100.00	100.00	100.00	100.00	100.00	100.00	98.00	90.38	94.44	90.74	92.59	83.33	87.04	87.04	87.04	87.04
a470	98.15	100.00	100.00	100.00	100.00	100.00	100.00	98.00	90.38	94.44	90.74	92.59	83.33	87.04	87.04	87.04	87.04
a473	98.15	100.00	100.00	100.00	100.00	100.00	100.00	98.00	90.38	94.44	90.74	92.59	83.33	87.04	87.04	87.04	87.04
EU153579.1	98.15	100.00	100.00	100.00	100.00	100.00	100.00	98.00	90.38	94.44	90.74	92.59	83.33	87.04	87.04	87.04	87.04
a243	96.00	98.00	98.00	98.00	98.00	98.00	98.00	100.00	89.80	94.00	90.00	92.00	82.00	86.00	86.00	86.00	86.00
a462	88.46	90.38	90.38	90.38	90.38	90.38	90.38	89.80	100.00	86.54	86.54	88.46	78.85	80.77	80.77	80.77	80.77
PpMYB10.2	94.44	94.44	94.44	94.44	94.44	94.44	94.44	94.00	86.54	100.00	92.59	94.44	81.48	85.19	85.19	85.19	85.19
EU153580.1	88.89	90.74	90.74	90.74	90.74	90.74	90.74	90.00	86.54	92.59	100.00	98.15	81.48	85.19	85.19	85.19	85.19
a466	90.74	92.59	92.59	92.59	92.59	92.59	92.59	92.00	88.46	94.44	98.15	100.00	79.63	83.33	83.33	83.33	83.33
PpMYB10.3	81.48	83.33	83.33	83.33	83.33	83.33	83.33	82.00	78.85	81.48	81.48	79.63	100.00	92.59	92.59	92.59	92.59
a443	85.19	87.04	87.04	87.04	87.04	87.04	87.04	86.00	80.77	85.19	85.19	83.33	92.59	100.00	100.00	100.00	100.00
a477	85.19	87.04	87.04	87.04	87.04	87.04	87.04	86.00	80.77	85.19	85.19	83.33	92.59	100.00	100.00	100.00	100.00
a492	85.19	87.04	87.04	87.04	87.04	87.04	87.04	86.00	80.77	85.19	85.19	83.33	92.59	100.00	100.00	100.00	100.00
a495	85.19	87.04	87.04	87.04	87.04	87.04	87.04	86.00	80.77	85.19	85.19	83.33	92.59	100.00	100.00	100.00	100.00
EU153579.1	PiMYB10 (P. domestica subsp. insititia)
EU153580.1	P. domestica
