# Supplementary material for: Characterization of Japanese Plum (Prunus salicina) PsMYB10 Alleles Reveals Structural Variation and Polymorphisms Correlating With Fruit Skin Color
Source: Front Plant Sci. 2021 Jun 8;12:655267. doi: 10.3389/fpls.2021.655267 (PMC8217863; doi:10.3389/fpls.2021.655267)
Supplement: Supplementary file 1 [file Data_Sheet_1.zip › Supplementary Tables/ST6. QTLs in Prunus.xlsx]

## Sheet: Hoja1
Type	Label	LG	Published Symbol	Trait Name	Species	Population	Map	Publication
MTL	Anther color	1	Ag2	Anther color	P. sp.	T1E	Prunus-T1E-BC1	Donoso et al. (2016) http://dx.doi.org/10.1007/s11032-016-0441-7
MTL	Blood Flesh	1	DBF2	Blood Flesh	P. sp.	T1E	Prunus-T1E-BC1	Donoso et al. (2016) http://dx.doi.org/10.1007/s11032-016-0441-7
QTL	qFCLST.DG-G1	1	FBL	Flesh bleeding	P. persica	Davis x GeorgiaBelle-F1	Peach-DG-F1-2013	Socquet-Juglard et al. (2013) http://dx.doi.org/10.1007/s11105-012-0511-x
QTL	qISC1	1	ISC	Intensity of Skin Color	P. sp.	T1E	Prunus-T1E-BC1	Donoso et al. (2016) http://dx.doi.org/10.1007/s11032-016-0441-7
QTL	qFCLST.SP-G1	1	RFColor	Red flesh coloration	P. persica	Summergrand x P1908-BC2	Peach-SP-BC2-2004	Quilot B. et al. 2004. http://dx.doi.org/10.1007/s00122-004-1703-z
QTL	qFRCL.DG-G2	2	Pg	fruit color	P. persica	Davis x GeorgiaBelle-F1	Peach-DG-F1-2009	Ogundiwin et al. (2009) http://dx.doi.org/10.1186/1471-2164-10-587
QTL	qFSC.PF-G2.2	2	Skc	fruit skin color	P. persica	IF7310828 x P.ferganensis-BC1	Peach-PF-BC1-2002	Verde et al. (2002) http://dx.doi.org/10.17660/ActaHortic.2002.592.41
QTL	qFSC.PF-G2.1	2	Skc	fruit skin color	P. sp.	IF7310828 x P.ferganensis-BC1	Peach-PF-BC1-2000	Quarta et al. (2000) https://doi.org/10.17660/ActaHortic.2000.521.26
MTL	Anther color	3	Ag	Anther color	P. sp.	Texas x Earlygold-F2	Prunus-TE-F2	Arús et al. (1994) http://dx.doi.org/10.1007/BF02551469 Donoso et al. (2016) http://dx.doi.org/10.1007/s11032-016-0441-7
MTL	Flesh color around the stone-Cs	3	Cs	Flesh color around the stone	P. persica	Akame x Juseito-F2	Peach-AJ-F2; Peach-AJ-F2-2005; Prunus-TE-F2	Yamamoto et al. (2001) https://doi.org/10.1270/jsbbs.51.271
MTL	Flower color-Fc	3	Fc	Flower color	P. persica	Akame x Juseito-F2	Peach-AJ-F2; Peach-AJ-F2-2005; Prunus-TE-F2	Yamamoto et al. (2001) https://doi.org/10.1270/jsbbs.51.271
MTL	Red skin color suppression-H	3	H	Highlighter	P. persica	Sanguí d'Arbeca (SA) x Sanguí d'Arbeca (SA)-F2	SA-F2	Bretó et al. (2017) https://doi.org/10.1007/s10681-016-1812-1
QTL	qDBF3	3	BF	Blood Flesh	P. sp.	Texas x Earlygold-F2	Prunus-TE-F2	Donoso et al. (2016) http://dx.doi.org/10.1007/s11032-016-0441-7
QTL	qLFCL.AJ-G3-6-8	3	Gr	leaf color	P. persica	Akame x Juseito-F2	Peach-AJ-F2-2001	Yamamoto et al. (2001) https://doi.org/10.1270/jsbbs.51.271
QTL	qPSC3	3	PSC	Percetage skin color	P. sp.	Texas x Earlygold-F2	Prunus-TE-F2	Donoso et al. (2016) http://dx.doi.org/10.1007/s11032-016-0441-7
QTL	qFCLST.SP-G3	3	RFColor	Red flesh coloration	P. persica	Summergrand x P1908-BC2	Peach-SP-BC2-2004	Quilot B. et al. 2004. http://dx.doi.org/10.1007/s00122-004-1703-z
QTL	qFSC.HAxRM-ch3	3	Sc	fruit skin color	P. armeniaca	Harostar x Rouge de Mauves-F1	Apricot-HAxRM-F1	Socquet-Juglard et al. (2013) http://dx.doi.org/10.1007/s11105-012-0511-x
QTL	qFSC.GM-ch3	3	Skc	fruit skin color	P. armeniaca	Goldrich x Moniqui-F1	Apricot-GM-F1	Ruiz et al. (2010) 10.17660/ActaHortic.2010.862.93
QTL	qFSC.LB-ch3	3	Skc	fruit skin color	P. armeniaca	Lito x BO81604311-F1	Apricot-LB-F1	Ruiz et al. (2010) 10.17660/ActaHortic.2010.862.93
QTL	qFSC.EN-ch3.1	3	Skc	fruit skin color	P. avium	Emperor Francis x New York 54-F1	Sweet Cherry-EFxNY-F1	Sooriyapathirana et al. (2010) http://dx.doi.org/10.1007/s11295-010-0294-x
QTL	qFSC.EN-ch3.2	3	Skc	fruit skin color	P. avium	Emperor Francis x New York 54-F1	Sweet Cherry-EFxNY-F1	Sooriyapathirana et al. (2010) http://dx.doi.org/10.1007/s11295-010-0294-x
QTL	qFSC.EN-ch3.3	3	Skc	fruit skin color	P. avium	Emperor Francis x New York 54-F1	Sweet Cherry-EFxNY-F1	Sooriyapathirana et al. (2010) http://dx.doi.org/10.1007/s11295-010-0294-x
QTL	qFSC.AJ-G3-8	3	Skc	fruit skin color	P. persica	Akame x Juseito-F2	Peach-AJ-F2-2001	Yamamoto et al. (2001) https://doi.org/10.1270/jsbbs.51.271
QTL	qFCLST.EN-ch3.1	3	Y	flesh color around the stone	P. avium	Emperor Francis x New York 54-F1	Sweet Cherry-EFxNY-F1	Sooriyapathirana et al. (2010) http://dx.doi.org/10.1007/s11295-010-0294-x
QTL	qFCLST.EN-ch3.2	3	Y	flesh color around the stone	P. avium	Emperor Francis x New York 54-F1	Sweet Cherry-EFxNY-F1	Sooriyapathirana et al. (2010) http://dx.doi.org/10.1007/s11295-010-0294-x
MTL	mesocarp color-blood	4	blood	mesocarp color	P. persica	Peach-HBOki-F2	Peach-HBOki-F2	Gillen et al. (2005) https://doi.org/10.21273/JASHS.130.1.24
MTL	Flower color-FC2	4	FC2	Flower color	P. sp.	T1E	Prunus-T1E-BC1	Donoso et al. (2016) http://dx.doi.org/10.1007/s11032-016-0441-7
QTL	qFCLST.AJ-G4	4	Cs	flesh color around the stone	P. persica	Akame x Juseito-F2	Peach-AJ-F2-2001	Yamamoto et al. (2001) https://doi.org/10.1270/jsbbs.51.271
QTL	qFCLST.DG-G4	4	FBL	Flesh bleeding	P. persica	Davis x GeorgiaBelle-F1	Peach-DG-F1-2013	Martinez-Garcia et al. (2013) http://dx.doi.org/10.1007/s11295-012-0522-7
QTL	qFLCL.AJ-G4.1	4	Fc	flower color	P. persica	Akame x Juseito-F2	Peach-AJ-F2-2001	Yamamoto et al. (2001) https://doi.org/10.1270/jsbbs.51.271
QTL	qFLCL.AJ-G4.2	4	Fc	flower color	P. persica	Akame x Juseito-F2	Peach-AJ-F2-2001	Yamamoto et al. (2001) https://doi.org/10.1270/jsbbs.51.271
QTL	qPSC4	4	PSC	Percetage skin color	P. sp.	T1E	Prunus-T1E-BC1	Donoso et al. (2016) http://dx.doi.org/10.1007/s11032-016-0441-7
QTL	qFRCL.DG-G5	5	Pg	fruit color	P. persica	Davis x GeorgiaBelle-F1	Peach-DG-F1-2009	Ogundiwin et al. (2009) http://dx.doi.org/10.1186/1471-2164-10-587
QTL	qFSC.SP-G5	5	SRColor	fruit skin color	P. persica	Summergrand x P1908-BC2	Peach-SP-BC2-2004	Quilot B. et al. 2004. http://dx.doi.org/10.1007/s00122-004-1703-z
MTL	Leaf color-Gr	6	Gr	Leaf color	P. sp.	Akame x Juseito-F2 Late Arkanso x Flordaguard-F2 PI091459 x SL0736-F2	Peach-AJ-F2-2001; Peach-AJ-F2-2005; Peach-LAxFG-F2; Peach-PIxSL-F2; Prunus-TE-F2	Yamamoto et al. (2001) https://doi.org/10.1270/jsbbs.51.271; Yamamoto et al (2005) https://doi.org/10.2503/jjshs.74.204; Blaker et al. (2013) https://doi.org/10.1007/s11295-012-0578-4
MTL	Fruit skin color-Sc	6	Sc	Fruit skin color	P. sp.	Akame x Juseito-F2	Peach-AJ-F2; Peach-AJ-F2-2005; Prunus-TE-F2	Yamamoto et al. (2001) https://doi.org/10.1270/jsbbs.51.271; Yamamoto et al (2005) https://doi.org/10.2503/jjshs.74.204
QTL	qLFCL.PG-ch6	6	Gr	leaf color	P. sp.	P2175 x GN22	Prunus-P2175xGN22-BC1	Dirlewanger et al. (2004) http:/doi:10.1007/s00122-004-1694-9
QTL	qFSC.EN-ch6	6	Skc	fruit skin color	P. avium	Emperor Francis x New York 54-F1	Sweet Cherry-EFxNY-F1	Sooriyapathirana et al. (2010) http://dx.doi.org/10.1007/s11295-010-0294-x
QTL	qFSC.PF-G6.1	6	Skc	fruit skin color	P. persica	IF7310828 x P.ferganensis-BC1	Peach-PF-BC1-2002	Verde et al. (2002) http://dx.doi.org/10.17660/ActaHortic.2002.592.41
QTL	qFSC.PF-G6.2	6	Skc	fruit skin color	P. persica	IF7310828 x P.ferganensis-BC1	Peach-PF-BC1-2002	Verde et al. (2002) http://dx.doi.org/10.17660/ActaHortic.2002.592.41
QTL	qFRCL.DG-G7	7	Pg	fruit color	P. persica	Davis x GeorgiaBelle-F1	Peach-DG-F1-2009	Ogundiwin et al. (2009) http://dx.doi.org/10.1186/1471-2164-10-587
QTL	qFSC.HAxRM-ch7	7	Sc	fruit skin color	P. armeniaca	Harostar x Rouge de Mauves-F1	Apricot-HAxRM-F1	Socquet-Juglard et al. (2013) http://dx.doi.org/10.1007/s11105-012-0511-x
QTL	qFCLST.EN-ch8	8	Y	flesh color around the stone	P. avium	Emperor Francis x New York 54-F1	Sweet Cherry-EFxNY-F1	Sooriyapathirana et al. (2010) http://dx.doi.org/10.1007/s11295-010-0294-x
